# Supplementary material for: Unveiling the Lipid Features and Valorization Potential of Atlantic Salmon (Salmo salar) Heads
Source: Mar Drugs. 2024 Nov 15;22(11):518. doi: 10.3390/md22110518 (PMC11595946; doi:10.3390/md22110518)
Supplement: Supplementary file 1 [file marinedrugs-22-00518-s001.zip › Supplementary Tables.xlsx]

## Sheet: Supplementary Table S1
Supplementary Table S1
Molecular species identified by mass accuracy HPLC−MS and characterized by MS/MS analyses in minced salmon heads
C represents the total number of carbon atoms and N the total number of double bonds on the fatty acyl chains.
Lipid species (C:N)	Calculated m/z	Observed m/z	Error (ppm)	Fatty acyl chains (C:N)	Formula
LPC identified as [M + H]-
LPC 16:0	496.34	496.341	0.402949	a	C24H51NO7P
LPC 18:2	520.34	520.34	-0.384364	a	C26H51NO7P
LPC 18:1	522.356	522.356	0.765761	a	C26H53NO7P
LPC 20:5	542.325	542.325	0.368783	a	C28H49NO7P
LPC 22:6	568.34	568.341	0.527853	a	C30H51NO7P
PC identified as [M + H]+
PC 32:1	732.554	732.554	-0.955561	a	C40H79NO8P
PC 32:0	734.57	734.571	0.816804	a	C40H81NO8P
PC 34:2	758.57	758.569	-1.4501	a	C42H81NO8P
PC 34:1	760.586	760.587	1.70921	a	C42H83NO8P
PC 36:6	778.539	778.542	3.98182	(14:0_22:6)	C44H77NO8P
PC 36:1	788.617	788.616	-0.760826	a	C44H87NO8P
PC 38:6	806.57	806.569	-1.3638	b	C46H81NO8P
PC 38:5	808.586	808.585	-1.3604	a	C46H83NO8P
PC 40:8	830.57	830.57	-0.240798	a	C48H81NO8P
PC 40:7	832.586	832.584	-2.04183	a	C48H83NO8P
PC 42:11	852.554	852.554	0.234589	a	C50H79NO8P
PC 42:9	856.586	856.587	2.21811	a	C50H83NO8P
PC 42:6	862.633	862.633	0.231848	a	C50H89NO8P
PC 42:4	866.664	866.663	-0.46154	a	C50H93NO8P
PC 44:7	888.648	888.648	0	a	C52H91NO8P
LPE identified as [M-H]-
LPE 22:6	524.278	524.279	2.09812	a	C39H67NO8P
PE identified as [M-H]-
PE 34:5	708.46	708.46	-1.27036	(14:0_20:5)	C39H67NO8P
PE 44:12	834.507	834.508		a	C49H73NO8P
PG identified as [M-H]-
PG 34:5	739.455	739.454	-1.21711	(14:0_20:5)	C40H68O10P
PS identified as [M-H]-
PS 30:3	700.419	700.417	-2.99821	(14:0_16:3)	C36H63NO10P
PS 36:6	778.466	778.464	-2.69761	(16:0_22:6)	C42H69NO10P
DG identified as [M + NH4]+
DG 36:6	630.51	630.509	-1.90322	a	C39H68NO5
DG 36:5	632.525	632.523	-3.32002	a	C39H70NO5
DG 36:3	636.557	636.557	0.628381	a	C39H74NO5
DG 36:2	638.572	638.573	0.782997	a	C39H76NO5
DG 38:8	654.51	654.511	2.13901	a	C41H68NO5
DG 38:7	656.525	656.527	2.28476	a	C41H70NO5
DG 38:6	658.541	658.542	1.82221	a	C41H72NO5
DG 38:3	664.588	664.59	3.15985	a	C41H78NO5
DG 38:2	666.604	666.605	2.55024	a	C41H80NO5
DG 40:7	684.557	684.557	0.43824	a	C43H74NO5
DG 40:6	686.572	686.572	0.145651	a	C43H76NO5
DG 40:3	692.619	692.619	-0.433138	a	C43H82NO5
DG 42:11	704.525	704.528	4.25819	a	C45H70NO5
DG 44:12	730.541	730.54	-1.50573	a	C47H72NO5
TGc identified as [M + NH4]+
TG 37:0	670.599	670.6	1.78945	(10:0_12:0_15:0)	C40H80NO6
TG 38:1	682.599	682.598	-0.292998	(8:0_12:0_18:1)	C41H80NO6
TG 38:0	684.614	684.614	0.292135	(12:0_12:0_14:0)	C41H82NO6
TG 39:0	698.63	698.63	0.429412	(10:0_12:0_17:0)	C42H84NO6
TG 40:1	710.63	710.63	0.28144	a	C43H84NO6
TG 40:0	712.645	712.646	0.561289	a	C43H86NO6
TG 41:1	724.645	724.646	0.689993	(8:0_15:0_18:1)	C44H86NO6
TG 41:0	726.661	726.662	0.550463	(12:0_14:0_15:0)	C44H88NO6
TG 42:2	736.645	736.646	0.407252	a	C45H86NO6
TG 42:1	738.661	738.661	0.27076	(12:0_12:0_18:1)	C45H88NO6
TG 43:1	752.677	752.677	0.531437	(10:0_15:0_18:1)	C46H90NO6
TG 43:0	754.692	754.693	0.265009	(12:0_14:0_17:0)	C46H92NO6
TG 44:2	764.677	764.677	0.784645	(8:0_18:1_18:1)	C47H90O6N
TG 44:1	766.692	766.692	0	(12:0_14:0_18:1)	C47H92O6N
TG 44:0	768.708	768.708	-0.130088	(14:0_14:0_16:0)	C47H94O6N
TG 45:1	780.708	780.708	0.256178	(12:0_15:0_18:1)	C48H94O6N
TG 45:0	782.724	782.724	0.255518	(12:0_14:0_19:0)	C48H96O6N
TG 46:5	786.661	786.662	0.635598	a	C49H88NO6
TG 46:2	792.708	792.708	0.37845	(14:0_14:1_18:1)	C49H94O6N
TG 46:1	794.724	794.724	-0.25166	(12:0_16:0_18:1)	C49H96O6N
TG 46:0	796.739	796.739	-0.502046	(14:0_16:0_16:0)	C49H98O6N
TG 47:3	804.708	804.71	1.86403	a	C50H94NO6
TG 47:2	806.724	806.724	0.371874	(13:0_16:1_18:1)	C50H96O6N
TG 47:1	808.739	808.739	-0.370948	(14:0_15:0_18:1)	C50H98O6N
TG 47:0	810.755	810.755	-0.370025	a	C50H100O6N
TG 48:5	814.692	814.694	1.71844	(14:0_16:4_18:1)	C51H92NO6
TG 48:4	816.708	816.708	0.489771	(14:0_16:2_18:2)	C51H94O6N
TG 48:3	818.724	818.724	0.244283	(14:0_16:1_18:2)	C51H96NO6
TG 48:2	820.739	820.739	0	a	C51H98O6N
TG 48:1	822.755	822.755	-0.121543	(14:0_16:0_18:1)	C51H100O6N
TG 48:0	824.771	824.77	-0.242492	(16:0_16:0_16:0)	C51H102O6N
TG 49:2	834.755	834.755	0.359387	(15:0_16:1_18:1)	C52H100NO6
TG 49:1	836.771	836.771	0.478028	a	C52H102O6N
TG 49:0	838.786	838.786	-0.11922	(14:0_16:0_19:0)	C52H104O6N
TG 50:6	840.708	840.708	0.237895	(14:0_18:3_18:3)	C53H94O6N
TG 50:5	842.724	842.724	0.355989	(14:0_18:1_18:4)	C53H96O6N
TG 50:4	844.739	844.74	0.11838	(14:0_18:1_18:3)	C53H98O6N
TG 50:3	846.755	846.755	0	a	C53H100O6N
TG 50:2	848.771	848.771	0.117817	(16:0_16:1_18:1)	C53H102O6N
TG 50:1	850.786	850.787	0.235077	(16:0_16:0_18:1)	C53H104O6N
TG 50:0	852.802	852.802	0.234521	(16:0_16:0_18:0)	C53H106O6N
TG 51:5	856.739	856.74	0.466886	(15:1_18:2_18:2)	C54H98O6N
TG 51:4	858.755	858.755	-0.116448	a	C54H100O6N
TG 51:3	860.771	860.771	0.348525	(16:1_17:1_18:1)	C54H102NO6
TG 52:9	862.692	862.693	1.04325	a	C55H92NO6
TG 51:2	862.786	862.787	0.463614	(16:0_17:1_18:1)	C54H104O6N
TG 52:8	864.708	864.708	0.115646	(16:3_18:2_18:3)	C55H94NO6
TG 51:1	864.802	864.802	0.231267	a	C54H106O6N
TG 52:6	868.739	868.74	0.920875	a	C55H98NO6
TG 52:5	870.755	870.755	0.114843	(16:0_16:0_20:5)	C55H100O6N
TG 52:4	872.771	872.77	-1.26035	(16:1_18:1_18:2)	C55H102O6N
TG 52:3	874.786	874.787	0.228627	(16:0_18:1_18:2)	C55H104O6N
TG 52:2	876.802	876.802	0.456203	(16:0_18:1_18:1)	C55H106O6N
TG 52:1	878.818	878.818	0.568946	a	C55H108O6N
TG 52:0	880.833	880.834	0.794702	(16:0_18:0_18:0)	C55H110O6N
TG 53:6	882.755	882.754	-1.01954	(17:1_18:2_18:3)	C56H100O6N
TG 53:5	884.771	884.771	0.113024	(15:1_18:2_20:2)	C56H102O6N
TG 53:4	886.786	886.788	1.3532	a	C56H104O6N
TG 53:3	888.802	888.803	0.900088	(17:1_18:1_18:1)	C56H106O6N
TG 54:9	890.724	890.723	-0.673609	a	C57H96NO6
TG 53:2	890.818	890.818	0.336769	(17:0_18:1_18:1)	C56H108O6N
TG 54:8	892.739	892.739	-0.112015	(16:0_18:3_20:5)	C57H98O6N
TG 53:1	892.833	892.834	0.896024	(17:0_18:0_18:1)	C56H110NO6
TG 54:7	894.755	894.755	0.44705	a	C57H100NO6
TG 53:0	894.849	894.849	-0.111751	a	C56H112O6N
TG 54:6	896.771	896.769	-1.56116	(16:0_16:0_22:6)	C57H102O6N
TG 54:5	898.786	898.786	-0.111261	(18:1_18:1_18:3)	C57H104O6N
TG 54:4	900.802	900.803	0.777085	(18:1_18:1_18:2)	C57H106O6N
TG 54:3	902.818	902.817	-0.221529	(18:1_18:1_18:1)	C57H108O6N
TG 54:2	904.833	904.834	0.663106	a	C57H110O6N
TG 54:1	906.849	906.85	1.32326	(18:0_18:0_18:1)	C57H112NO6
TG 55:7	908.771	908.768	-2.86101	(15:0_18:1_22:6)	C58H102NO6
TG 54:0	908.865	908.866	1.10027	a	C57H114O6N
TG 56:11	914.724	914.723	-0.874581	a	C59H96NO6
TG 55:4	914.818	914.818	0.546557	a	C58H108NO6
TG 56:10	916.739	916.74	0.109082	(16:0_20:5_20:5)	C59H98NO6
TG 55:3	916.833	916.834	0.327213	a	C58H110O6N
TG 55:2	918.849	918.849	0.326495	(17:0_18:1_20:1)	C58H112NO6
TG 56:8	920.771	920.771	0.217209	(16:0_18:2_22:6)	C59H102O6N
TG 55:1	920.865	920.865	0.217187	a	C58H114O6N
TG 56:7	922.786	922.786	-0.325102	(16:0_18:1_22:6)	C59H104O6N
TG 56:6	924.802	924.802	0.216263	a	C59H106NO6
TG 56:5	926.818	926.818	0.431584	(18:0_18:0_20:5)	C59H108NO6
TG 56:3	930.849	930.849	0.322286	(18:1_18:1_20:1)	C59H112NO6
TG 56:2	932.865	932.865	0.96477	(18:0_18:1_20:1)	C59H114O6N
TG 56:0	936.896	936.896	-0.320206	(16:0_18:0_22:0)	C59H118NO6
TG 58:11	942.755	942.755	0.424288	(16:0_20:5_22:6)	C61H100NO6
TG 57:3	944.865	944.865	0.317506	a	C60H114NO6
TG 58:8	948.802	948.802	0.105396	(18:1_18:1_22:6)	C61H106NO6
TG 57:1	948.896	948.896	0.526928	a	C60H118O6N
TG 58:7	950.818	950.817	-0.210345	a	C61H108O6N
TG 58:5	954.849	954.848	-0.942557	(18:2_18:2_22:1)	C61H112NO6
TG 58:4	956.865	956.865	0	(18:1_18:2_22:1)	C61H114O6N
TG 58:3	958.88	958.881	0.62573	a	C61H116O6N
TG 58:2	960.896	960.896	0.624417	(16:0_18:1_24:1)	C61H118O6N
TG 58:1	962.912	962.912	0.311555	a	C61H120O6N
TG 60:12	968.771	968.77	-0.206447	a	C63H102NO6
TG 59:3	972.896	972.896	0.205572	a	C62H118NO6
TG 60:7	978.849	978.849	0.102161	(18:1_20:1_22:5)	C63H112O6N
TG 60:6	980.865	980.864	-0.611705	(16:0_20:5_24:1)	C63H114O6N
TG 60:3	986.912	986.912	0.709283	a	C63H120NO6
TG 60:2	988.927	988.928	0.303359	a	C63H122O6N
TG 62:13	994.786	994.786	-0.50262	(18:1_22:6_22:6)	C65H104NO6
TG 62:7	1006.88	1006.88	0.0993167	a	C65H116O6N
TG 62:3	1014.94	1014.94	0	(18:1_22:1_22:1)	C65H124NO6
TG 64:7	1034.91	1034.91	0	(18:1_22:5_24:1)	C67H120O6N
TG 66:8	1060.93	1060.93	1.41386	a	C69H122O6N
TGc identified as [M + O + NH4]+
TG 50:2;O	864.766	864.766	0.578191	a	C53H102NO7
Cer identified as [M + H]+
Cer 42:2;2O	648.63	648.631	1.85005	a	C42H82NO3
HexCer identified as [M + H]+
HexCer 42:2;2O	810.682	810.68	-3.08382	a	C48H92NO8
a: no MS/MS spectra; b: no information about FAs, just class reporter ions.
c: only the most abundant TG species is presented.

## Sheet: Supplementary Table S2
Supplementary Table S2
Normalized areas of the peaks of the molecular species identified by mass accuracy HPLC−MS in minced salmon heads
Sample	Slm1	Slm2	Slm3	Slm4	Slm5
Cer 42:2;2O	0.000624049	0.00105782	0.000364189	0.000597486	0.000646613
DG 36:2	0.00493276	0.00306354	0.00348187	0.00377037	0.00373772
DG 36:3	0.00722904	0.00435022	0.00464714	0.00510502	0.00438924
DG 36:5	0.00119835	0.000877694	0.00085981	0.00112239	0.00116293
DG 36:6	0.00470596	0.00244056	0.0064345	0.00507165	0.0053151
DG 38:2	0.00286327	0.00330862	0.00326302	0.00316389	0.00353197
DG 38:3	0.000906796	0.000731343	0.0006663	0.000795903	0.000654059
DG 38:6	0.00447917	0.00289062	0.0031037	0.00380374	0.00339298
DG 38:7	0.00100795	0.000438245	0.000609269	0.000724436	0.000655081
DG 38:8	0.000752257	0.000531502	0.000596489	0.000567838	0.000315339
DG 40:3	0.000194871	0.000199129	0.000297073	0	0.000279995
DG 40:6	0.00206146	0.00123965	0.00139609	0.00177311	0.00162748
DG 40:7	0.00924183	0.00542246	0.00611278	0.00684006	0.00675532
DG 42:11	0.00153988	0.0029679	0.00260808	0.00285867	0.00140359
DG 44:12	0.00142437	0.00176569	0.00211695	0.00185476	0.00201352
HexCer 42:2;2O	0.000981959	0.000758039	0.000959939	0.000846428	0.000824828
LPC 16:0	0.0357103	0.0156358	0.00982118	0.0220279	0.0230103
LPC 18:1	0.0414545	0.0162116	0.0103395	0.0253177	0.0359739
LPC 18:2	0.00303342	0	0	0	0
LPC 20:5	0.0347305	0.0112661	0.00902853	0.0126165	0.022567
LPC 22:6	0.131636	0.0437616	0.0457799	0.0616438	0.100448
LPE 22:6	0.0040518	0.00118148	0	0.000780565	0.00256868
PC 32:0	0.000528298	0	0	0	0
PC 32:1	0.00479101	0.00290077	0.00355527	0.00593917	0.00390917
PC 34:1	0.0326948	0.0157004	0.00870331	0.0320271	0.0204722
PC 34:2	0.00546753	0.00322162	0.00333292	0.00627327	0.00493272
PC 36:1	0.000311214	0	0	0	0
PC 36:6	0.000476606	0.000403302	0	0.000539771	0.000352806
PC 38:5	0.00785272	0.00716868	0.00411093	0.00720709	0.00737256
PC 38:6	0.0419593	0.0207084	0.0191156	0.0280043	0.0312435
PC 40:7	0.0183136	0.01832	0.0231999	0.021688	0.0214319
PC 40:8	0.0034019	0.000768308	0.000842987	0.00121234	0.0015473
PC 42:4	0	0	0	0	0.000711174
PC 42:6	0.0348695	0.0389069	0.0418243	0.0390384	0.0401204
PC 42:9	0	0	0	0	0
PC 42:11	0.00470596	0.0010501	0.00150925	0.0016629	0.00210939
PC 44:7	0	0.000952797	0.000564931	0	0
PE 34:5	0.184889	0.163358	0.17838	0.173921	0.185543
PE 44:12	0.00117037	0	0	0	0
PG 34:5	0.0895013	0.0796812	0.0828654	0.0913027	0.0935592
PS 30:3	0.115762	0.109378	0.115156	0.118086	0.115729
PS 36:6	0.0591657	0.0560111	0.0548175	0.063997	0.0609382
TG 37:0	0.0411797	0.0449571	0.0619728	0.0473262	0.0491167
TG 38:0	0.0984323	0.114081	0.114271	0.116414	0.129165
TG 38:1	0.0166655	0.018478	0.0210246	0.0183462	0.0196511
TG 39:0	0.181948	0.20196	0.220647	0.200732	0.210146
TG 40:0	0.195974	0.206838	0.242219	0.223591	0.224348
TG 40:1	0.0234874	0.0252909	0.0302545	0.027336	0.0280948
TG 41:0	0.181809	0.196125	0.220113	0.203087	0.207035
TG 41:1	0.0140524	0.0160443	0.0173882	0.0161273	0.0160974
TG 42:1	0.0906833	0.102007	0.0707012	0.109682	0.109242
TG 42:2	0.0125589	0.013277	0.015391	0.014825	0.0143519
TG 43:0	0.129122	0.132326	0.15146	0.126871	0.134455
TG 43:1	0.0172428	0.0184517	0.0213883	0.0189485	0.0205456
TG 44:0	0.0522127	0.0493698	0.0541992	0.0523051	0.0571349
TG 44:1	0.103197	0.103339	0.11686	0.112164	0.118325
TG 44:2	0.0270227	0.0287619	0.0317246	0.0314628	0.0295291
TG 45:0	0.068442	0.0734361	0.0735896	0.0726324	0.0728817
TG 45:1	0.0484425	0.0513633	0.058698	0.060003	0.0584788
TG 46:0	0.0603619	0.0611887	0.0633259	0.0596313	0.0642452
TG 46:1	0.176464	0.14956	0.156872	0.165446	0.162757
TG 46:2	0.050652	0.0434563	0.0470966	0.0487863	0.0502778
TG 46:5	0.000760546	0.000448817	0.000600082	0.000936488	0.000701363
TG 47:0	0.0433379	0.0467493	0.052656	0.0451551	0.0475671
TG 47:1	0.0367743	0.0307065	0.0337016	0.0354655	0.0400361
TG 47:2	0.0172547	0.012362	0.0143376	0.0141936	0.015837
TG 47:3	0.00431633	0.0033266	0.00331319	0.00382516	0.004279
TG 48:0	0.0680732	0.0641235	0.0663994	0.0679228	0.0710876
TG 48:1	0.492368	0.378301	0.357747	0.42051	0.437611
TG 48:2	0.414113	0.313694	0.315023	0.363768	0.362617
TG 48:3	0.131055	0.0964469	0.0975141	0.116034	0.111972
TG 48:4	0.0248374	0.0191802	0.0191458	0.0224186	0.0205758
TG 48:5	0.0107134	0.00692488	0.00670296	0.00824327	0.00682743
TG 49:0	0.0169333	0.0155072	0.0174654	0.0146568	0.0180598
TG 49:1	0.0581263	0.0465045	0.0481994	0.0515867	0.057199
TG 49:2	0.0578351	0.0431266	0.0441085	0.0506742	0.0506803
TG 50:0	0.027824	0.0272977	0.0273045	0.0291855	0.0319324
TG 50:1	0.866379	0.655882	0.57893	0.75238	0.777579
TG 50:2	1.68684	1.21381	1.15808	1.3947	1.3959
TG 50:2;O	0.0112531	0.0112146	0.0125615	0.0111486	0.0117472
TG 50:3	0.96752	0.67354	0.649674	0.800033	0.781762
TG 50:4	0.345877	0.231324	0.232345	0.28844	0.281084
TG 50:5	0.123979	0.0551507	0.0568066	0.0726901	0.102299
TG 50:6	0.0332346	0.0230378	0.0238565	0.0259996	0.0284787
TG 51:1	0.0360868	0.0280613	0.0273407	0.0320907	0.0335655
TG 51:2	0.121646	0.0859641	0.0809485	0.0993454	0.100839
TG 51:3	0.0941337	0.0664147	0.0647586	0.0812442	0.078049
TG 51:4	0.0503708	0.035715	0.0332789	0.0415122	0.0406094
TG 51:5	0.0122671	0.00953777	0.00942737	0.0100776	0.0122067
TG 52:0	0.0156079	0.0172358	0.0178228	0.0178457	0.017811
TG 52:1	0.348457	0.264387	0.22873	0.298778	0.308392
TG 52:2	3.67354	2.54128	2.37179	3.06086	3.05563
TG 52:3	3.1573	2.23813	2.13947	2.62426	2.60563
TG 52:4	1.78733	1.23999	1.18995	1.50344	1.45443
TG 52:5	0.687088	0.476356	0.461282	0.584461	0.563932
TG 52:6	0.201508	0.14645	0.150359	0.167438	0.165312
TG 52:8	0.028638	0.022642	0.0230799	0.0279476	0.0246498
TG 52:9	0.00740724	0.00557861	0.00438472	0.0061363	0.00646467
TG 53:0	0.00283495	0.00314533	0.00375567	0.00308862	0.00354209
TG 53:1	0.0109071	0.00875293	0.00899843	0.0102384	0.0100609
TG 53:2	0.0839272	0.0581303	0.0555344	0.0727275	0.0704683
TG 53:3	0.11468	0.0813648	0.0796194	0.0952774	0.0958004
TG 53:4	0.076657	0.054621	0.0495342	0.0646366	0.0620663
TG 53:5	0.0437779	0.0279319	0.0263946	0.0374708	0.0364369
TG 53:6	0.0206673	0.0147438	0.0167908	0.0211623	0.0171271
TG 54:0	0.0123319	0.013856	0.0152079	0.013944	0.0151817
TG 54:1	0.0697222	0.0539612	0.0456349	0.0609753	0.0640806
TG 54:2	1.2881	0.895108	0.85423	1.08021	1.08035
TG 54:3	5.09213	3.57598	3.35445	4.33002	4.26857
TG 54:4	0.0546181	0.0354868	0.0683205	0.0746357	0.0472968
TG 54:5	0.0528378	0.0338925	0.0415998	0.0479592	0.0455926
TG 54:6	0.984164	0.693689	0.6593	0.83698	0.800869
TG 54:7	0.186025	0.124974	0.14249	0.176958	0.161777
TG 54:8	0.183427	0.134614	0.135925	0.165646	0.155225
TG 54:9	0.0297686	0.0218798	0.0237755	0.0291106	0.026389
TG 55:1	0.00394442	0.00295482	0.00329091	0.00381495	0.00360892
TG 55:2	0.0276512	0.0201973	0.0191154	0.0236099	0.0245199
TG 55:3	0.0497585	0.0355459	0.0346009	0.0441244	0.0437104
TG 55:4	0	0.0293087	0.0298091	0.0329785	0.0338872
TG 55:7	0.0170342	0.0042593	0.0116588	0.0105724	0.0124811
TG 56:0	0.00562348	0.00597828	0.00683394	0.00592019	0.00667326
TG 56:2	0.391922	0.270653	0.247304	0.318186	0.315437
TG 56:3	1.28207	0.883674	0.834801	1.06556	1.045
TG 56:5	0.0273614	0.0214672	0.0205262	0.0260418	0.0219013
TG 56:6	0.49306	0.346685	0.348998	0.459685	0.40225
TG 56:7	0.0245697	0.0176201	0.0139336	0.0199294	0.0199851
TG 56:8	0.210869	0.14292	0.134181	0.163965	0.187184
TG 56:10	0.0647654	0.0461782	0.0481383	0.0553237	0.0547274
TG 56:11	0.00499549	0.0071238	0.00486262	0.00460603	0.00449009
TG 57:1	0.00242461	0.00237639	0.00222499	0.00200424	0.00246978
TG 57:3	0.0199483	0.0142863	0.013379	0.0173364	0.0168809
TG 58:1	0.00669213	0.00485935	0.00480532	0.00606647	0.00635501
TG 58:2	0.101095	0.0727786	0.0664216	0.0861941	0.0856386
TG 58:3	0.633913	0.146994	0.401191	0.511933	0.516604
TG 58:4	0.50351	0.34708	0.329138	0.425528	0.422256
TG 58:5	0.290576	0.201624	0.188402	0.248942	0.237982
TG 58:7	0.00715289	0.00415762	0.00345489	0.00477146	0.00570458
TG 58:8	0.63672	0.433978	0.422589	0.555343	0.512396
TG 58:11	0.0460096	0.0318148	0.0326247	0.0404521	0.0368782
TG 59:3	0.0109097	0.00840727	0.00753609	0.00996757	0.00969543
TG 60:2	0.0230843	0.0178333	0.0158061	0.0200914	0.0216571
TG 60:3	0.14204	0.100083	0.0932456	0.120328	0.11802
TG 60:6	0.0193155	0.0119464	0.0102993	0.018728	0.0165397
TG 60:7	0.0748665	0.0498863	0.044378	0.055544	0.0642489
TG 60:12	0.0488524	0.0351357	0.0342038	0.0435448	0.0415895
TG 62:3	0.0361395	0.0267225	0.0255491	0.0317783	0.0317655
TG 62:7	0.0267178	0.0291616	0.0309277	0.0402059	0.0363899
TG 62:13	0.0110126	0.00776451	0.0077397	0.0099028	0.00913487
TG 64:7	0.00571006	0.00269112	0.00392673	0.0053203	0.00487933
TG 66:8	0.00258432	0.00176809	0.00168155	0.0023229	0.00229103
